# Supplementary material for: Effects of Endurance Exercise and Vitamin D Supplementation on Insulin Resistance and Plasma Lipidome in Middle-Aged Adults with Type 2 Diabetes
Source: Nutrients. 2023 Jul 3;15(13):3027. doi: 10.3390/nu15133027 (PMC10346630; doi:10.3390/nu15133027)
Supplement: Supplementary file 1 [file nutrients-15-03027-s001.zip]

Archive with 2 entries (2 files):
- nutrients-2454988-supplementary.pdf
- nutrients-2454988-supplementary.pptx
